# Supplementary material for: Transcriptomic analysis of EGFR co-expression and activation in glioblastoma reveals associations with its ligands
Source: Neurooncol Adv. 2024 Dec 28;7(1):vdae229. doi: 10.1093/noajnl/vdae229 (PMC11829203; doi:10.1093/noajnl/vdae229)
Supplement: vdae229_suppl_Supplementary_Table [file vdae229_suppl_supplementary_table.zip]

Archive with 1 entries (1 files):
- vdae229_suppl_Supplementary_Table.csv
