# Supplementary material for: Transcriptomic analysis of EGFR co-expression and activation in glioblastoma reveals associations with its ligands
Source: Neurooncol Adv. 2024 Dec 28;7(1):vdae229. doi: 10.1093/noajnl/vdae229 (PMC11829203; doi:10.1093/noajnl/vdae229)
Supplement: vdae229_suppl_Supplementary_Table [file vdae229_suppl_supplementary_table.zip › vdae229_suppl_Supplementary_Table.csv]

peak chr12	GBM69	GSC10	GSC11	GSC12	GSC13	GSC14	GSC15	GSC16	GSC17	GSC18	GSC19	GSC1	GSC20	GSC21	GSC22	GSC23	GSC24	GSC25	GSC26	GSC27	GSC28	GSC29	GSC2	GSC30	GSC32	GSC34	GSC35	GSC36	GSC37	GSC38	GSC39	GSC3	GSC40	GSC41	GSC43	GSC44	GSC4	GSC5	GSC6	GSC7	GSC8
peak1 [93962700-93963199]	171	0	2	0	55	1	2	72	0	6	1	49	9	139	31	16	84	7	2	125	9	0	13	14	3	180	4	7	13	1	9	1	61	4	4	1	1	22	11	0	32
peak2 [93963200-93963624]	115	0	4	203	102	0	4	193	11	50	213	70	25	530	12	2	207	13	6	170	72	18	34	4	8	1097	97	4	16	1	12	16	168	21	3	1	5	205	28	43	156
peak3 [93963625-93964116]	23208	41	219	4141	12730	31	793	1407	835	4434	2130	5818	6402	11494	600	363	12640	4016	164	5768	996	1627	5167	328	338	35827	5342	42	859	217	482	611	34789	935	25	77	547	7677	4957	1602	14536
peak4 [93964117-93964386]	22946	70	496	8521	16303	20	3369	2072	547	4303	3199	5826	8552	9644	1075	960	13033	6075	520	8300	1115	1649	7257	340	298	24489	3503	46	144	759	389	1829	32588	1576	15	54	1770	10853	7108	6006	17849
peak5 [93964387-93964711]	18993	123	1130	8130	14640	47	4111	2222	425	5095	4075	5607	8836	11232	812	629	11948	8085	949	7263	1568	1345	7826	327	244	27823	2802	95	359	759	167	2909	37217	792	51	68	2203	12231	7456	6602	16399
peak6 [93964712-93965236]	52787	347	1414	17054	35525	117	13594	8228	1763	21176	9765	23898	24169	24715	4297	3764	29738	10368	3834	10861	4593	3823	25046	331	1001	52887	6311	1202	738	1118	1297	5354	77363	1283	35	264	6346	29691	15252	17518	36666
peak7 [93965237-93965556]	15623	49	216	3322	14151	3	1684	2244	295	5255	1733	5860	5922	9497	1197	924	9849	2381	1306	2951	729	680	6633	94	32	22642	1251	418	162	396	317	650	28798	288	6	34	1257	7177	2505	4754	12026
peak8 [93965557-93966116]	50450	130	255	11846	49430	4	2692	5010	840	10068	6218	23676	27005	26975	1604	742	23614	4427	2412	8333	1893	3449	27767	269	355	62369	3076	469	145	864	195	2054	45121	1024	0	93	2606	25559	4706	8168	39160
peak9 [93966117-93966396]	12157	5	4	1055	19860	0	126	622	166	112	1148	5515	3103	7278	62	6	4762	10	187	1158	113	695	7518	34	40	20663	238	17	15	143	9	154	772	80	1	4	122	5949	94	763	9584
peak10 [93966397-93967016]	47457	5	2	1920	55451	1	135	2295	445	11	3299	19852	24082	28766	323	8	15647	5	1166	5452	827	2010	19700	113	96	59485	1679	55	11	830	8	268	114	487	6	5	156	26052	124	3267	24905
peak11 [93967017-93967496]	26455	0	0	837	34792	0	59	1077	135	2	1103	9850	19609	18893	255	6	3864	4	714	4006	494	1216	11831	58	162	33607	1810	14	2	357	4	406	14	639	16	36	34	16728	49	1956	12324
peak12 [93967497-93967796]	3529	1	0	301	13343	0	53	329	30	4	104	3491	4181	4433	31	3	535	4	44	988	141	505	3071	26	11	11429	267	0	0	74	4	50	22	142	2	3	3	5055	17	472	4169
peak13 [93967797-93968006]	271	0	0	6	406	0	0	15	3	1	3	504	89	644	8	0	21	0	1	74	15	8	416	0	1	457	18	0	0	8	1	0	1	3	0	0	0	399	0	34	350
peak14 [93968007-93968431]	137	0	0	16	0	0	0	7	0	0	6	243	1	558	3	0	1	0	2	50	0	14	68	0	4	0	1	0	3	4	4	0	0	4	0	4	0	177	0	4	120
peak15 [93968432-93969161]	2493	1	1	1	1417	1	1	7	0	2	1	240	624	936	4	16	9	7	5	171	1	5	215	4	4	211	8	4	4	5	27	0	1	7	0	13	4	312	5	22	18
peak16 [93969162-93969611]	526	0	0	1	9	1	0	4	0	0	0	144	11	298	19	9	0	12	1	32	1	2	76	1	2	18	6	0	0	3	35	1	0	0	0	11	9	151	1	27	11
peak17 [93969612-93970011]	566	3	0	0	0	1	0	5	0	0	0	56	0	48	0	0	1	1	12	12	0	9	16	0	1	0	0	1	0	0	1	9	0	4	0	2	1	12	0	9	3
peak18 [93970012-93970311]	150	3	0	1	0	6	0	1	1	0	9	1	3	13	0	0	0	0	0	15	0	0	9	0	13	0	0	0	4	1	17	3	0	1	0	3	1	6	0	13	19
peak19 [93970312-93970736]	165	3	0	0	0	0	0	6	0	3	0	15	0	55	15	0	1	0	0	7	0	6	7	0	4	0	10	1	2	4	3	4	0	0	1	7	0	5	0	7	9
peak20 [93970737-93971036]	93	0	1	0	0	0	3	3	0	8	1	18	0	68	4	1	1	1	9	1	0	1	2	0	0	6	10	1	1	1	6	0	0	0	0	1	3	14	1	9	16
peak21 [93971037-93971361]	93	0	0	0	1	0	0	3	0	1	0	6	0	58	1	0	18	0	1	3	0	1	11	0	1	1	0	0	0	0	3	0	0	3	0	1	1	13	0	0	6
